# Supplementary material for: An asymmetry of treatment between lotteries involving gains and losses in rhesus monkeys
Source: Sci Rep. 2019 Jul 18;9:10441. doi: 10.1038/s41598-019-46975-2 (PMC6639334; doi:10.1038/s41598-019-46975-2)
Supplement: Supplementary file 2 — LaTeX Supplementary File [file 41598_2019_46975_MOESM2_ESM.txt]

\relax 
\providecommand\hyper@newdestlabel[2]{}
\providecommand\HyperFirstAtBeginDocument{\AtBeginDocument}
\HyperFirstAtBeginDocument{\ifx\hyper@anchor\@undefined
\global\let\oldcontentsline\contentsline
\gdef\contentsline#1#2#3#4{\oldcontentsline{#1}{#2}{#3}}
\global\let\oldnewlabel\newlabel
\gdef\newlabel#1#2{\newlabelxx{#1}#2}
\gdef\newlabelxx#1#2#3#4#5#6{\oldnewlabel{#1}{{#2}{#3}}}
\AtEndDocument{\ifx\hyper@anchor\@undefined
\let\contentsline\oldcontentsline
\let\newlabel\oldnewlabel
\fi}
\fi}
\global\let\hyper@last\relax 
\gdef\HyperFirstAtBeginDocument#1{#1}
\providecommand\HyField@AuxAddToFields[1]{}
\providecommand\HyField@AuxAddToCoFields[2]{}
\bibstyle{naturemag-doi}
\citation{bernoulli2011exposition,von2007theory}
\citation{kahneman1979prospect,tversky1992advances}
\citation{wakker2010prospect}
\citation{tversky1992advances}
\citation{harder1987bumble}
\citation{dener2016pea}
\citation{mccoy2005risk,o2010coding,raghuraman2014integration,stauffer2015economic,genest2016utility}
\citation{heilbronner2008fruit}
\citation{kim2012effects}
\citation{yamada2013thirst,heilbronner2013contextual}
\select@language{american}
\@writefile{toc}{\select@language{american}}
\@writefile{lof}{\select@language{american}}
\@writefile{lot}{\select@language{american}}
\citation{kahneman1979prospect,tversky1992advances}
\citation{chen2006basic,farashahi2018flexibility}
\@writefile{toc}{\contentsline {paragraph}{Task.}{2}{section*.3}}
\citation{kahneman1979prospect}
\citation{kahneman1979prospect}
\@writefile{toc}{\contentsline {paragraph}{Certainty-risk trade-off.}{3}{section*.4}}
\@writefile{toc}{\contentsline {paragraph}{Respect of first-order stochastic dominance.}{3}{section*.5}}
\@writefile{toc}{\contentsline {paragraph}{Consideration of difference of expected values during trade-offs between quantity and probability.}{4}{section*.6}}
\@writefile{toc}{\contentsline {paragraph}{Attitude toward risk in non-human primates.}{4}{section*.7}}
\citation{kahneman1979prospect,tversky1992advances}
\citation{stauffer2015economic,farashahi2018flexibility}
\citation{gonzalez1999shape}
\citation{stauffer2015economic,farashahi2018flexibility}
\@writefile{toc}{\contentsline {paragraph}{Respect of first-order stochastic dominance.}{6}{section*.9}}
\@writefile{toc}{\contentsline {paragraph}{Consideration of difference of expected values when realizing trade-offs between quantity and probability.}{6}{section*.10}}
\@writefile{toc}{\contentsline {paragraph}{Stochasticity in choice.}{6}{section*.11}}
\@writefile{toc}{\contentsline {paragraph}{Probability distortion.}{6}{section*.12}}
\citation{stauffer2015economic}
\citation{farashahi2018flexibility}
\citation{kahneman1979prospect,tversky1992advances}
\citation{kahneman1979prospect,tversky1992advances}
\citation{mccoy2005risk,raghuraman2014integration,genest2016utility,farashahi2018flexibility}
\citation{heilbronner2013contextual}
\citation{weber2005playing}
\citation{weber2005playing}
\citation{xu2014risky}
\citation{strait2014reward}
\citation{keren1987violation}
\citation{farashahi2018flexibility}
\citation{camilleri2013mind}
\citation{heilbronner2016description}
\citation{addessi2014waiting}
\citation{keren1987violation}
\citation{caraco1980empirical}
\citation{chen2006basic}
\citation{farashahi2018flexibility}
\@writefile{toc}{\contentsline {paragraph}{Asymmetric attitude toward risk.}{7}{section*.13}}
\citation{kahneman1979prospect,tversky1992advances}
\citation{jones2001scipy,walt2011numpy,hunter2007matplotlib}
\@writefile{toc}{\contentsline {paragraph}{Animals.}{9}{section*.16}}
\@writefile{toc}{\contentsline {paragraph}{Code availability.}{9}{section*.17}}
\@writefile{toc}{\contentsline {paragraph}{Data availability.}{9}{section*.18}}
\@writefile{toc}{\contentsline {paragraph}{Composition of lotteries.}{9}{section*.19}}
\citation{stauffer2015economic}
\@writefile{toc}{\contentsline {paragraph}{Implementation of lotteries, gains and losses.}{10}{section*.20}}
\citation{kahneman1979prospect,tversky1992advances}
\@writefile{toc}{\contentsline {paragraph}{Experimental paradigm.}{11}{section*.21}}
\@writefile{toc}{\contentsline {paragraph}{Lotteries, outcomes, and probabilities.}{11}{section*.23}}
\@writefile{toc}{\contentsline {paragraph}{Utility functions.}{11}{section*.24}}
\citation{holt2002risk}
\citation{prelec1998probability}
\citation{sutton1998reinforcement}
\citation{apesteguia2018monotone}
\citation{kahneman1979prospect}
\@writefile{toc}{\contentsline {paragraph}{Probability distortion function.}{12}{section*.25}}
\@writefile{toc}{\contentsline {paragraph}{Stochasticity function.}{12}{section*.26}}
\newlabel{analysis}{{}{12}{Analysis}{section*.27}{}}
\@writefile{toc}{\contentsline {paragraph}{Certainty-risk trade-off.}{12}{section*.28}}
\citation{kraft1988software}
\@writefile{toc}{\contentsline {paragraph}{Performance assessing.}{13}{section*.29}}
\@writefile{toc}{\contentsline {paragraph}{Consideration of the difference of expected values during trade-offs between quantity and probability.}{13}{section*.30}}
\@writefile{toc}{\contentsline {paragraph}{Attitude toward risk.}{14}{section*.31}}
\bibdata{biblio}
\bibcite{bernoulli2011exposition}{1}
\bibcite{von2007theory}{2}
\bibcite{kahneman1979prospect}{3}
\bibcite{tversky1992advances}{4}
\bibcite{wakker2010prospect}{5}
\bibcite{harder1987bumble}{6}
\bibcite{dener2016pea}{7}
\bibcite{mccoy2005risk}{8}
\bibcite{o2010coding}{9}
\bibcite{raghuraman2014integration}{10}
\bibcite{stauffer2015economic}{11}
\bibcite{genest2016utility}{12}
\bibcite{heilbronner2008fruit}{13}
\bibcite{kim2012effects}{14}
\bibcite{yamada2013thirst}{15}
\bibcite{heilbronner2013contextual}{16}
\bibcite{chen2006basic}{17}
\bibcite{farashahi2018flexibility}{18}
\bibcite{gonzalez1999shape}{19}
\bibcite{weber2005playing}{20}
\bibcite{xu2014risky}{21}
\bibcite{strait2014reward}{22}
\bibcite{keren1987violation}{23}
\bibcite{camilleri2013mind}{24}
\bibcite{heilbronner2016description}{25}
\bibcite{addessi2014waiting}{26}
\bibcite{caraco1980empirical}{27}
\bibcite{jones2001scipy}{28}
\bibcite{walt2011numpy}{29}
\bibcite{hunter2007matplotlib}{30}
\bibcite{holt2002risk}{31}
\bibcite{prelec1998probability}{32}
\bibcite{sutton1998reinforcement}{33}
\bibcite{apesteguia2018monotone}{34}
\bibcite{kraft1988software}{35}
\bibcite{tversky1991loss}{36}
\bibcite{camerer1994violations}{37}
\bibcite{wu1996curvature}{38}
\@writefile{toc}{\contentsline {paragraph}{Competing Interests.}{18}{section*.36}}
\citation{tversky1991loss}
\citation{tversky1992advances}
\citation{camerer1994violations}
\citation{wu1996curvature}
\citation{gonzalez1999shape}
\providecommand*\caption@xref[2]{\@setref\relax\@undefined{#1}}
\newlabel{fig:background}{{1}{19}{Attitude toward risk: gain-loss asymmetry and probability distortion}{figure.caption.37}{}}
\newlabel{fig:stimuli}{{2}{20}{Representation of outcomes and probabilities}{figure.caption.38}{}}
\newlabel{fig:task}{{3}{21}{Experimental paradigm}{figure.caption.39}{}}
\newlabel{fig:exemplary}{{4}{22}{Certainty-risk trade-off}{figure.caption.40}{}}
\newlabel{fig:control}{{5}{23}{\justifying \textbf {Performance assessing.} Only lottery pairs with a dominant option are considered. Each dot represents the frequency with which the best option was chosen for a particular pair of lotteries. Blue: lottery pairs with potential gains only; orange: lottery pairs with potential losses only. Each box plot extends from the lower to the upper quartile of frequencies observed, with the central line at the median. The whiskers represent the value of 1.5 IQR. As they are two options, chance level, indicated by a dashed line, is at 0.5. \textbf {A.} Monkey H. \textbf {B.} Monkey G. \relax }{figure.caption.41}{}}
\newlabel{fig:EV}{{6}{24}{\justifying \textbf {Frequency of risky choice over differences of expected value.} Each dot represents the frequency with which the riskiest option is chosen for a particular pair of lotteries with no stochastic dominance. \textbf {A.} Monkey H. Left: lottery pairs without stochastic dominant option involving gains (blue). Right: lottery pairs without stochastic dominant option involving losses (orange). \textbf {B.} Monkey G. Left: lottery pairs without stochastic dominant option involving gains (blue). Right: lottery pairs without stochastic dominant option involving losses (orange). \relax }{figure.caption.42}{}}
\newlabel{fig:utility}{{7}{25}{Utility functions}{figure.caption.43}{}}
\newlabel{fig:distortion}{{8}{26}{\justifying \textbf {Probability distortion functions}. For each monkey, two probability distortion functions are drawn: one for lottery pairs involving gains (in blue), one for lottery pairs involving losses (in orange). Based on data fitting, each of these functions is characterized by the optimization of one parameter, respectively $\alpha _G$ and $\alpha _L$. These parameters describe to which the probabilities are distorted. To assess the stability of time, we compute the best parameter values over 20 chunks of trials (cross-validation). The thin lines correspond to the result of the fitting of these 20 chunks and the bold line correspond to the curve of the function using as parameter value the average value of the best values. \textbf {A.}~Monkey H. Data fitting reveals a slight probability distortion for gains contrasting with a strong probability distortion for losses ($\alpha _G=0.63\pm 0.14$, $\alpha _L=0.21\pm 0.14$; $u=7.0$, $p<0.001$, $n_{obs}=2\times 20$). \textbf {B.}~Monkey G. Data fitting reveals a quasi linear distortion of probabilities for gains contrasting with a strong probability distortion for losses ($\alpha _G=0.90\pm 0.23$, $\alpha _L=0.30\pm 0.21$; $u=24.5$, $p<0.001$, $n_{obs}=2\times 20$). \relax }{figure.caption.44}{}}
\newlabel{fig:stochasticity}{{9}{27}{\justifying \textbf {Stochasticity functions.} For each monkey, two stochasticity functions are drawn: one for lottery pairs involving gains (in blue), one for lottery pairs involving losses (in orange). Based on data fitting, each of these functions is characterized by the optimization of one parameter, respectively $\lambda _G$ and $\lambda _L$. These parameters describe to which extent the decision-making is stochastic (the closer $\lambda $ is to zero, the more the decision-making process is stochastic). In blue is depicted how the probability of choosing a risky lottery that gives $3.00$ with probability $0.25$ increases as the amount with certainty of a second lottery decreases progressively from $2.99$ to $0.10$. In orange is depicted how the probability of choosing a risky lottery that results in a loss of $-1.00$ with probability $0.25$ increases as the loss with certainty resulting from a second lottery increases progressively from $-0.10$ to $2.99$. The smoother the slope, the more the choice is stochastic (the difference of curve height is not relevant for assessing stochasticity). To assess the stability of time, we compute the best parameter values over 20 chunks of trials (cross-validation). The thin lines correspond to the result of the fitting of these 20 chunks and the bold line correspond to the curve of the function using as parameter value the average value of the best values. \textbf {A.}~Monkey~H. Data fitting reveals no significant difference in stochasticity of choice for gains and losses ($\lambda _G=2.52\pm 0.98$, $\lambda _L=1.82\pm 0.47$; $u=104.0$, $p=0.029$, $n_{obs}=2\times 20$). \textbf {B.}~Monkey G. Data fitting reveals no significant difference in stochasticity of choice for gains and losses ($\lambda _G=1.71\pm 0.95$, $\lambda _L=1.28\pm 0.66$; $u=153.0$, $p=0.625$, $n_{obs}=2\times 20$). \relax }{figure.caption.45}{}}
\newlabel{LastPage}{{}{27}{}{page.27}{}}
\xdef\lastpage@lastpage{27}
\xdef\lastpage@lastpageHy{27}
