# Supplementary material for: An asymmetry of treatment between lotteries involving gains and losses in rhesus monkeys
Source: Sci Rep. 2019 Jul 18;9:10441. doi: 10.1038/s41598-019-46975-2 (PMC6639334; doi:10.1038/s41598-019-46975-2)
Supplement: Supplementary file 3 — LaTeX Supplementary File [file 41598_2019_46975_MOESM3_ESM.txt]

\relax 
\providecommand\hyper@newdestlabel[2]{}
\providecommand\HyperFirstAtBeginDocument{\AtBeginDocument}
\HyperFirstAtBeginDocument{\ifx\hyper@anchor\@undefined
\global\let\oldcontentsline\contentsline
\gdef\contentsline#1#2#3#4{\oldcontentsline{#1}{#2}{#3}}
\global\let\oldnewlabel\newlabel
\gdef\newlabel#1#2{\newlabelxx{#1}#2}
\gdef\newlabelxx#1#2#3#4#5#6{\oldnewlabel{#1}{{#2}{#3}}}
\AtEndDocument{\ifx\hyper@anchor\@undefined
\let\contentsline\oldcontentsline
\let\newlabel\oldnewlabel
\fi}
\fi}
\global\let\hyper@last\relax 
\gdef\HyperFirstAtBeginDocument#1{#1}
\providecommand\HyField@AuxAddToFields[1]{}
\providecommand\HyField@AuxAddToCoFields[2]{}
\select@language{american}
\@writefile{toc}{\select@language{american}}
\@writefile{lof}{\select@language{american}}
\@writefile{lot}{\select@language{american}}
\@writefile{toc}{\contentsline {paragraph}{Summary of the different types of lottery pair.}{1}{section*.2}}
\@writefile{toc}{\contentsline {paragraph}{Summary of trial number per type of lottery pair.}{1}{section*.3}}
\@writefile{toc}{\contentsline {paragraph}{Summary of results for pairs of lotteries with a strictly dominant option.}{1}{section*.4}}
\@writefile{toc}{\contentsline {paragraph}{Summary of the fit of the frequencies of risky choices depending on the difference of the expected values with a 2-parameters sigmoid function.}{1}{section*.5}}
\@writefile{toc}{\contentsline {paragraph}{Summary of the fit of the monkeys' behavior regarding their attitude toward risk with the decision-making model.}{1}{section*.6}}
\@writefile{toc}{\contentsline {paragraph}{Comparison of best-fit parameter values when fitting monkeys' behavior regarding its attitude toward risk with the decision-making model.}{2}{section*.7}}
\@writefile{toc}{\contentsline {paragraph}{Stability of performances for lottery pairs with a stochastic dominant option over time.}{2}{section*.8}}
\@writefile{toc}{\contentsline {paragraph}{Stability of best-fit parameter values of the decision-making model over time.}{2}{section*.9}}
\providecommand*\caption@xref[2]{\@setref\relax\@undefined{#1}}
\newlabel{fig:supplementary_control_history}{{S1}{3}{\justifying \textbf {Performances for lottery pairs with a stochastic dominant option over time.} Each boxplot represents the performances for a specific chunk of data. Each dot represents the frequency with which the best option was chosen for a particular pair of lotteries (blue: potential gains only; orange: potential losses only) for a specific chunk of data. Each box plot extends from the lower to the upper quartile of frequencies observed, with the central line at the median. The whiskers represent the value of 1.5 IQR. As they are two options, chance level, indicated by a dashed line, is at 0.5. \textbf {A.}~Monkey~H. \textbf {B.}~Monkey G. \relax }{figure.caption.10}{}}
\newlabel{fig:supplementary_history}{{S2}{4}{\justifying \textbf {Best-fit parameter values for the decision-making model over time.} For each monkey, the best-fit parameter values are shown over time: blue dots for lottery pairs involving gains, orange dots for lottery pairs involving losses. Each dot corresponds to the best value of a specific parameter for a specific chunk of data. The line represents the results of the regression analysis: a plain line indicates a significant result at the 1\% level, while a dashed line indicates that the null hypothesis can not be rejected. \textbf {A.}~Monkey~H. \textbf {B.}~Monkey G. \relax }{figure.caption.11}{}}
\newlabel{table:supplementary_pairs_type}{{S1}{5}{\textbf { Summary of the different types of lottery pair. } $n_{pairs}$: Number of different lottery pairs of a specific type. \relax }{table.caption.12}{}}
\newlabel{table:supplementary_trial_count}{{S2}{6}{\textbf { Number of trials depending on the type of lottery pair. } $n_{pairs}$: Number of different lottery pairs of a specific type. $n_{trials}^{X}$: Number of trials for monkey $X$. \relax }{table.caption.13}{}}
\newlabel{table:supplementary_control}{{S3}{7}{\textbf { Median success rates for lottery pairs with a strictly dominant option. } IQR: Interquartile range. \relax }{table.caption.14}{}}
\newlabel{table:supp_fit_sigmoid}{{S4}{8}{\textbf { Best-fit parameter values when fitting the frequency with which the riskiest option is chosen depending on the the difference of expected values with a 2-parameters sigmoid function }. The margin errors are given for each value with threshold at $p=0.01$. \relax }{table.caption.15}{}}
\newlabel{table:supplementary_parameters}{{S5}{9}{\textbf { Average of best-fit parameter values when fitting monkeys' behavior regarding its attitude toward risk with the decision-making model}. The first row of this table indicates the range for the free parameters. The second and third rows give the average best-fit parameter values ($\pm $SD), respectively for Monkey H and Monkey G. Average log-likelihood sums are respectively $-50.38$ ($\pm 5.18$ SD) and $-49.96$ ($\pm 5.02$ SD) for Monkey H and Monkey G. \relax }{table.caption.16}{}}
\newlabel{table:supplementary_comparison}{{S6}{10}{\textbf {Comparison of best-fit parameter values of the decision-making model when fitting monkeys' behavior regarding its attitude toward risk}. We compared for each monkey the best-fit parameter values when fitting the results with lottery pairs involving gains and the best-fit parameter values when fitting the results with lottery pairs involving losses. The assessment of statistic relevancy of comparisons of best-fit parameter values has been made with Mann-Whitney's U ranking test, applying Bonferroni's corrections for multiple comparisons. $p_{raw}$ and $p_{corr}$ are $p$-values respectively before and after Bonferroni correction. ‘*’ indicates that the result of the test is significant at the 1\% level. $n_{obs}$ are the number of observations used for computing the value of $u$, which is the output of the Mann-Withney test. \relax }{table.caption.17}{}}
\newlabel{table:supplementary_regression}{{S7}{11}{\textbf {Results of the linear regression analysis of the evolution of the best-fit parameter values of the decision-making model}. For each monkey and for each parameter of the decision-making model, we modelled by a linear regression the evolution of the best-fit parameter values for each chunk of data. $\beta $ is the estimated value of the coefficient of regression. We applied Bonferroni corrections for multiple comparisons. $p_raw$ and $p_corr$ are p values respectively before and after Bonferroni correction. ‘*’ indicates that the result of the test is significant at the 1\% level. $n_obs$ are the number of observations used for computing the value of the $F$-statistic. \relax }{table.caption.18}{}}
